# Supplementary material for: Autoimmunity and allergy control in adults submitted to complete thymectomy early in infancy
Source: PLoS One. 2017 Jul 7;12(7):e0180385. doi: 10.1371/journal.pone.0180385 (PMC5501530; doi:10.1371/journal.pone.0180385)
Supplement: S2 Table — Samples and antigens are in the same hierarchical order as shown in the corresponding heatmap figure. (XLS) [file pone.0180385.s002.xls]

## Sheet: IgA_heatmap_table
Antigen	Samples
	T4	T1	T7	H6	T6	T5	H3	T2	T3	H5	H2	H1	H4	H7
PL-7	7.10076745	8.520304376	9.261060622	9.860093742	10.15717006	10.68610653	8.771819568	8.765634193	9.333222451	8.404162311	9.10383855	9.596227035	9.827866648	9.554665589
Histone H2A	7.6285549	8.451994077	9.398871926	9.871766658	10.02733931	10.70100316	7.856051967	8.623076721	9.172502517	8.160476536	8.887982133	9.379226724	9.872490203	9.618238656
Collagen V	6.63197732	8.866042497	9.102579402	9.934192118	9.870873272	10.61664992	7.701964839	8.567499815	9.095054111	8.054631449	9.032541697	9.472386227	9.602439064	9.51477322
LC1	6.887647115	8.535392032	9.555662799	10.14878161	9.226966043	10.95193305	7.966591968	8.692127256	9.707928505	7.905326829	9.341073993	9.915804703	9.499965442	8.822570831
TPO	6.862203399	8.333423734	9.426390566	9.965178225	10.56103968	10.87521947	7.554588852	8.603552169	9.334898951	7.689508839	9.295677113	9.557923146	9.632922515	8.480830584
Chromatin	7.277891787	8.108576727	9.195987298	9.748494777	9.887022555	10.87989718	7.744968348	8.355527293	9.272373179	7.933808662	8.7946433	9.757023247	8.846994687	9.71189063
Histone H3	7.089159132	8.264207997	8.679057785	9.260590275	9.685607321	10.32604741	7.891419187	8.312156888	8.932273817	8.133861454	8.806066226	9.197855565	9.059804103	9.136170875
Histone-total	6.694462363	8.019979842	9.099058453	9.807628622	9.268074087	10.76439061	7.566510756	8.128509938	9.010444185	7.796623709	9.232061108	8.881725791	9.757340002	9.169323753
AGTR1	6.3172317	8.394505568	9.013601833	9.701115823	11.38697796	10.75221337	8.160728628	8.604404968	9.246336825	8.88193987	9.698010062	9.543051159	9.184850554	9.398401679
Ro-52/SSA	8.277798821	8.086454724	9.0356514	10.03087401	9.947549278	10.24984825	8.571638892	8.505454309	9.297947973	8.320213877	8.94687704	9.733761058	9.939608597	9.50918118
U1-snRNP-C	7.891115353	7.681660088	8.747555239	9.570975161	9.72732488	10.23098111	8.122517426	8.507398241	8.761418259	8.375604231	8.529469598	9.069798818	9.222311912	9.81709558
Nucleosome antigen	8.336461928	7.840840853	8.466667901	8.336238749	10.70777324	10.09218893	8.81134258	9.124664159	9.37086174	8.30874857	9.130210166	9.867942783	9.267371931	9.168847587
TTG	7.415150205	8.933011927	9.617449099	10.41842189	10.48793045	11.2371741	8.800349889	9.268822676	9.774194049	8.987349292	9.485145023	10.31120337	10.34600394	10.06536228
Histone H2B	7.824640581	8.69034725	9.418211035	10.16055217	10.5768811	10.81227359	8.573609321	8.962115178	9.330827267	8.962520104	9.191404729	9.986794882	10.09846641	10.43716947
La/SSB	7.302867361	8.465811254	9.140395236	9.767009175	9.907912143	10.82893776	8.397417941	9.191256661	9.757590023	9.108341495	9.402862845	9.963734202	9.634139451	9.427208069
Matrigel	6.772017591	8.657532828	9.485185284	10.10623576	10.1250647	10.93743267	8.797272432	8.883284784	9.345715709	8.662134275	9.117591158	10.0560822	10.38850169	9.73966249
U1-snRNP-A	6.658497137	8.694148912	9.433168115	10.40734213	10.29521792	11.02538876	8.242221395	8.791455957	9.23309235	8.49765228	9.264911693	9.918207318	10.26563849	10.07016121
PCNA	6.648321627	8.345715709	9.328540299	10.26573224	9.794562078	10.84450178	8.618238656	9.298612498	9.778011402	8.531888264	8.883070904	9.62400948	10.81301957	9.929983273
Entaktin EDTA	8.571145864	8.005680684	8.948454842	9.71189063	10.53678145	10.69595033	9.441865217	9.264231459	9.378403244	9.224652911	9.495315414	10.31275819	10.08902668	9.955184916
CENP-B	7.651195236	7.086295483	9.047205726	9.87125842	10.05544514	10.29105556	8.530367318	9.01519201	9.773139207	8.496374463	9.769176663	9.702311233	10.31805693	9.259248944
Topoisomerase I	7.087250665	8.82937391	9.319581809	9.990572019	10.13717048	10.96894033	8.570728554	9.267910281	9.8372337	8.673627087	9.277822063	10.1145232	9.969832573	11.40607742
Scl-70	6.608365723	8.339048283	9.089212109	9.679374533	9.686903165	10.38229979	7.843104497	8.53822774	9.068079597	8.145932146	8.786629031	9.463585676	9.71690518	11.73161178
complement C4	7.886367238	7.455902539	8.612905347	8.192588722	9.380417773	9.771390425	9.769044391	9.465892862	9.577447711	8.710048734	9.313744685	10.02093828	9.011003564	8.654671827
complement C9	7.781162969	7.327777171	8.501837185	8.201731867	9.112778311	9.837832892	9.252381596	9.331745518	9.715721807	8.904514204	8.922197848	9.707376389	8.898903649	8.883376437
FactorB	7.709290636	7.340384235	8.416924167	8.065496918	9.048187133	10.35157975	8.985073433	9.096267125	9.416100813	8.365972428	10.41270744	9.902028344	8.665051614	8.737010678
TNFa	8.31065822	6.665478048	7.746447139	6.907010815	9.316937667	9.323347549	10.57549198	9.660869448	9.896635141	9.344673179	9.22751968	10.19318035	8.6285549	8.670125098
Fibronectin	8.817143558	7.059723	7.960349528	7.382840144	9.241458871	9.2578828	9.407862567	9.165560264	9.037958702	8.461765911	8.933690655	9.634647717	9.028955852	8.321251673
complement C3b	7.453352954	6.826802684	8.062316027	7.220233204	9.124793379	9.251624424	8.973984298	9.314447295	9.379984778	8.873136469	9.17998371	9.579334796	8.655459168	8.957479357
T1F1 GAMMA	7.620146497	6.918147674	8.11914864	7.450716389	9.556506055	9.412696858	8.742511551	8.65988889	9.017782752	8.659995892	8.626694652	9.476705707	9.037244931	8.641473777
FactorH	7.154007948	6.796234335	8.032872249	7.400025518	8.768382847	9.068213985	9.24859176	8.618018358	8.921245889	7.983848674	8.746615088	8.9380505	8.488563209	8.663059924
Histone H1	7.945736443	6.700439718	7.471512648	6.975676038	9.188514669	9.674986679	9.207453653	8.394805642	9.068858873	7.550285049	7.92421868	9.126007475	8.629975826	9.800560212
complement C5	8.353632054	7.449148645	8.573268478	8.18646094	9.546412195	10.13640161	9.942998255	10.00405188	10.06472929	9.646342695	9.39293988	10.33474256	9.115771969	9.446152822
complement C3	7.934516502	7.721099189	8.661635602	8.609843592	9.683117436	10.23032072	9.396990019	9.589201697	9.845787968	9.155071191	9.328069003	10.21242343	9.350961275	9.230212622
complement C8	8.867680291	7.641473777	8.349612972	8.265380633	9.648105875	9.945575517	9.436253471	9.597289066	9.815143094	9.046196362	8.980910713	9.978181326	9.46994701	9.081030652
ssDNA	7.644072578	7.398658196	9.078737909	8.617871474	9.897225297	10.87989718	9.333513184	9.837012883	10.1304676	9.591541046	9.403161187	10.14789176	9.238476395	10.47035383
Thyroglobulin	8.802968651	7.654636029	8.088682252	8.32494558	10.17578655	10.11359893	10.45689853	10.27887918	10.09212285	10.11561593	10.13271821	10.71938026	9.232109089	9.968191576
EBNA1	7.815063017	6.466953337	9.181847963	7.558114539	9.991280904	9.250251038	11.1606278	11.77500114	12.29227849	9.111448698	8.415107942	9.580013543	8.947987525	10.31282624
Vitronectin	8.172527519	7.010556078	8.196380818	8.811085644	12.92069711	11.32011231	8.849498932	9.007587972	9.358101707	11.01707285	10.49905857	9.569513877	8.500403728	8.722875823
Gliadin (IgG)	6.690975738	7.315874125	7.79122802	9.782424947	13.31459032	10.85616872	7.943159469	8.227471546	9.168020189	9.487116496	11.22624961	8.533135023	8.167468326	8.672955647
Muscarinic receptor	8.184577849	5.075960413	6.849498932	8.064257744	13.12518258	11.25787691	8.881297537	8.409390936	8.469845286	10.97215413	10.30783832	9.068832009	7.150965784	7.33136485
Myosin	8.593503172	8.735149812	9.701964839	10.25421372	10.6111816	11.09308739	9.844078028	10.0276987	10.09050944	9.56567333	9.939535139	10.87420525	10.63208641	10.71569607
PM/Scl-100	8.999013445	8.6978711	9.44468363	9.916178043	10.49725308	11.05943911	9.686097777	10.11835713	10.59754049	10.41219933	10.14245173	10.66505161	10.25336296	10.10636664
complement C1q	8.832953289	8.021646285	9.567880042	8.903219078	10.37532186	12.39113885	10.42088657	10.52616665	10.88256663	10.27918107	9.964600789	10.69381797	10.34823021	10.16132087
Myelin-associated glycoprotein	8.546933034	8.515463312	9.38549575	8.52782884	10.36310536	11.5958076	10.62025649	9.996812408	10.20454669	10.97722983	9.640461867	11.05541124	12.29082524	9.532765004
Fibrinogen IV	8.041494889	9.120885843	9.701964839	10.91756602	10.90452173	11.22101911	9.143536277	9.821423229	10.32916846	9.62139257	10.30213623	10.73558141	10.58665217	10.96021195
b2-glycoprotein I	7.722875823	8.939814257	10.0606419	10.87186674	11.39189335	11.77752246	9.145983079	9.782392182	10.53280396	9.234434258	10.06670812	10.73432858	10.51612352	10.56183208
Heparan HSPG	7.43162296	8.731963856	9.942631793	10.00393949	10.48568845	11.34117965	9.660013725	9.58018318	10.16978724	9.40282022	9.893438057	11.42255364	11.16841514	9.84066779
Jo-1	7.58067313	8.749031382	9.60882772	9.988244427	10.13669639	10.90109315	10.13769563	10.12786539	10.72866033	9.234506111	9.638164365	10.63842686	10.23664807	9.90050458
AQP4	9.478971805	8.00506308	9.598145574	8.840400288	10.98162436	11.2167701	11.33475373	11.17578031	11.46000018	11.19297701	10.51299718	11.94030993	10.36229454	10.58969796
Peroxiredoxin 1	9.544307635	7.754620312	9.509240574	9.109987319	11.06627759	11.37942711	12.2094229	10.75782334	10.77486117	10.67832724	10.36371864	11.30675666	9.988670487	10.86842132
complement C6	11.21649731	7.976764583	8.255453524	8.207111961	11.01551959	10.76546844	11.30316998	11.07767695	11.15924696	10.51448723	9.85408918	11.13304586	10.87044949	10.63027623
CRP antigen	9.905402049	9.741247869	10.0892386	9.380136341	10.69295543	11.96394006	11.75119673	11.54517203	11.93248422	11.22723085	10.85046035	12.1499757	10.99046566	10.76823396
b2-microglobulin	9.824147295	8.913876736	9.880563092	10.19144174	11.12995912	11.79110997	10.83132308	10.95596224	11.44753787	10.96726229	10.8122094	11.58335548	10.72284168	11.33934341
Sm/RNP	9.321702656	7.455162801	8.962404422	9.262423761	13.29524088	12.05754166	10.49801146	10.36015574	10.59318568	11.70619812	10.78709449	11.09129653	9.65831861	9.946160616
Fibrinogen S	10.6043957	9.600730633	11.29289676	11.90791214	13.6106131	12.7835426	11.77921867	12.17911601	12.51006193	12.24164954	12.46987326	12.4304996	11.79196462	12.7925097
Factor P	6.470699541	6.612499946	7.782080881	7.23935985	8.388964416	8.577277753	7.50247382	7.684117413	7.984475425	7.04592344	7.647242546	8.321792836	7.551208374	7.628044483
SmD1	6.905567519	6.453352954	7.323370069	6.726695004	8.080284578	8.444600814	7.371994393	7.69981534	7.899417349	6.86814348	7.999098034	8.262611679	7.128149025	7.50199637
Factor I	6.436794812	5.870857864	7.108001646	7.014801602	7.945619407	8.20148684	7.387328072	7.536752313	7.688180359	6.984817174	7.202123824	8.24055285	7.453023647	7.151473257
complement C3a	6.070603999	6.292045492	7.069637728	7.043191372	8.060209548	8.820242797	7.052241981	7.28771238	7.648753033	6.535586436	7.348905161	8.250345796	7.321837924	7.392746732
Collagen VI	5.13093087	6.608661418	7.682924378	7.365447589	7.805550425	8.928607199	6.582254908	7.088099184	7.83882574	6.775313975	7.982137968	7.701271802	7.443440891	7.39694722
Collagen IV	5.75033852	5.747655933	7.706737742	7.122569192	7.437710466	8.658996895	6.913128768	7.349966747	7.738497644	6.916954279	8.012233436	7.990387652	7.404290064	6.951750965
Nucleolin	5.712870868	6.619413011	7.417008587	8.033863452	8.182890893	8.648609245	6.701964839	7.031108429	7.379291716	6.771093252	6.996388746	8.165359269	7.893422888	7.840337339
U1-snRNP-BB'	5.739037979	5.94204526	6.848372559	8.681449265	8.248259675	8.291769299	6.576370967	6.81134258	7.012568674	6.728056551	6.79298546	7.73470962	7.727920455	8.170626141
PL-12	5.244887059	6.213541702	6.958726698	7.525207571	8.000507108	8.032211069	6.381975479	6.553514104	6.972118218	6.537606691	7.063934306	7.759222426	7.287527703	7.999943644
Histone H4	5.230741003	6.005175391	6.72628629	6.982765463	7.81127835	8.208917129	6.414135533	6.737416366	7.156335937	6.664198369	7.123293723	7.580371642	7.271089466	7.326429487
GP2	5.556735948	6.767257526	7.278821119	7.419707421	9.335278687	8.766827024	7.011562727	7.571297583	7.69265037	6.894090171	7.174126737	8.73558987	7.371384614	7.694392713
Cardolipin	5.073391816	6.116447936	6.933100475	8.044448766	8.498809325	8.531966218	6.976936384	7.298841573	8.28118821	7.439207555	7.712527	7.6883902	7.314787144	7.458037433
SmD	6.627606838	5.428611418	6.094658343	6.205548911	7.882643049	7.627533884	7.317683942	7.28845085	7.108210793	6.552131108	6.496334513	7.674192268	7.162693432	7.410748128
MPO	5.7106687	5.664198369	6.062855655	6.382840144	7.473056289	7.64255718	7.079484784	6.795715007	6.920412408	6.38387706	6.591260525	7.824322351	6.948367232	6.932746251
SmD3	5.891176125	5.756222713	6.668884984	6.059398544	7.6794801	8.151219542	7.562624039	7.408372204	7.659995892	6.984475425	7.351292632	7.567956075	7.4747605	7.987548259
SRP54	5.440287821	5.60496087	6.474436043	6.436628267	9.704024658	8.116811786	6.676239195	6.864309976	7.279657007	6.701964839	8.144403327	8.007531912	6.839329782	6.996275749
Vimentin	4.756489607	5.461070114	6.545196172	6.736604875	7.871843649	8.021923839	6.492974756	6.68271374	6.830356747	6.710530952	6.588264894	7.732676223	6.775182264	7.124328135
Ribo phasphoprotein P2	4.500164679	5.615004242	6.751276249	6.589463893	7.539934245	7.714657657	6.652773285	6.908452669	7.675957033	6.056149961	6.309430878	7.639738639	6.75595577	7.008652713
Alpha Fodrin (SPTAN1)	4.851499202	5.376081967	6.736063628	5.896029603	7.028127082	7.24830712	6.765269521	6.667892125	6.364747506	5.973152038	6.261154673	7.228145276	6.321206567	6.976592762
gP210	4.197708158	4.87774425	6.309794644	6.669452026	7.705770603	7.987093437	5.427606173	5.925999419	6.700023496	6.35614381	6.422064766	7.387069533	6.497772018	6.929909324
dsDNA	4.934516502	4.199279721	6.072748952	5.184280294	6.995936704	8.046141782	6.742410497	7.193081765	7.651410526	6.799864411	6.695993813	7.967456841	6.512226887	7.698912983
Ribo phasphoprotein P0	5.343407822	5.202417722	5.384395238	5.755688777	7.161887682	7.355174879	6.243173983	6.918028379	7.084170592	6.860962798	6.338780944	7.188440489	6.739848103	6.252476214
MDA5	6.499208091	6.325710208	7.452200049	7.231125158	8.65881843	8.797758783	7.474192653	7.683836787	8.110091752	7.334049768	7.716990894	8.557272223	7.943862736	7.727988505
Prothrombin protien	6.526381863	6.286696365	7.149543909	7.370425867	8.507437886	8.659211024	7.775774869	7.876209958	8.019423933	7.459923363	7.684187561	8.4615613	7.512700963	7.678705763
M2	6.516487981	6.666756592	7.220620167	7.57705111	8.317819586	8.69543711	7.790902333	7.731997787	7.854058003	7.49097118	7.593727246	8.683415747	7.991465158	7.996162743
KU (P70/P80)	6.209648311	6.704871964	7.450468964	7.604886762	8.352573163	9.868807125	7.742477867	7.781294135	8.106903128	7.426264755	7.622198279	8.421223299	7.849936728	8.302456148
complement C7	7.468583317	6.940401698	7.822475232	7.74443023	8.746111184	9.196700475	8.255642352	8.709807564	8.678529719	8.068348361	8.04696027	9.128097459	8.292781749	8.218248388
POLB	7.020146573	6.904243227	7.627971551	7.702796044	8.624137459	9.090191832	8.004220466	8.199672345	8.535469797	7.769441172	7.902314812	8.970249721	8.085445902	8.843544237
PM/Scl-75	6.510012465	6.422401216	7.489366313	7.562318755	8.646882673	9.311226081	8.968522804	7.960928667	7.906169068	8.111240021	7.764805258	8.747185967	7.927363165	8.003433583
Intrinsic Factor	6.733761058	6.496973581	7.553667688	7.358783048	9.998280139	8.949272283	7.799346388	8.118110506	8.510052039	7.916954279	8.288496992	9.095502518	7.998251928	7.567804005
SmD2	7.009436756	6.386293635	7.239932613	7.764075401	9.125051783	8.861148956	7.896816753	8.514043336	8.338558124	8.061290178	8.537800798	8.959972962	7.743016714	6.125155131
Mitochondrial antige	6.817239511	5.836934011	7.015805294	6.18070484	8.317638724	8.319039816	8.289465631	8.336149468	8.3172317	8.316462564	8.169874907	8.761850378	7.502792032	8.126807703
Glycated Albumin	6.380071387	5.605257263	6.919340082	6.478324711	7.958088658	8.976678675	7.766528909	7.72376332	7.90526665	7.532550739	7.591933685	8.78496195	7.048105374	7.39386234
Aggrecan	5.025471815	5.364572432	7.298291731	8.022978055	9.311385042	8.958088658	6.710255419	6.961623328	8.045268215	7.77063086	8.385258456	7.873874703	9.01304346	7.796299238
CENP-A	5.531693361	5.346956889	6.939579214	7.909053017	8.652235507	9.057369037	6.009884589	6.751945682	7.860466259	6.716990894	7.2329485	8.967889083	8.286973531	7.510329019
Elastin	6.055499366	7.616548844	8.793733349	9.260402093	8.493054842	10.32006717	7.70494111	7.912470235	8.581313582	7.664056113	8.42311591	8.763511168	8.860962798	8.726660949
BPI	6.093179847	7.354822378	8.469479022	8.7468166	8.669062209	9.749064913	7.670372993	7.841155461	8.614636235	7.499606747	8.058154118	8.726490662	8.675110215	8.209209647
GBM (disso)	4.665051614	7.419707421	8.928222256	9.049195106	8.322784441	10.1308408	6.766992617	7.753016129	8.942426533	7.15157473	8.242793024	8.789859641	8.998646839	7.987548259
Ro-60/SSA	4.148120631	6.312338439	5.346247774	6.328226119	6.819284981	7.030998118	4.963474124	5.491211756	5.59454855	5.383358695	5.606738317	6.474111514	6.201045686	6.826929766
PR3	3.323370069	5.718361626	5.797012978	6.229780167	6.686080264	7.211888295	4.887037791	4.931683057	5.518535139	5.221103725	5.838951767	7.130827934	6.348551126	6.364047084
Sm	4.861955364	4.829342194	6.451870479	5.869377924	6.839455765	7.260966565	5.968551603	5.87282876	5.515384461	5.775313975	5.497293009	7.279935528	6.349966747	6.085764554
Laminin	3.289834465	3.992768431	5.934752371	6.072963272	8.175374895	7.213055602	5.128045891	4.711494907	5.445263208	5.328046556	7.000563443	6.48703608	6.60940039	5.724377422
Ribo phasphoprotein P1	3.459431619	4.450881315	5.834660658	5.872089989	7.149340669	7.106117959	4.913128768	5.231509211	5.946964741	5.305240966	6.448900951	6.474111514	5.927185358	5.135042286
Mi-2	4.381975479	4.184280294	5.155020578	8.967024469	6.414642958	6.676662335	5.385776138	5.079804755	5.593054922	5.511594542	5.732540561	6.590063019	5.991408467	6.017699253
DGPS	3.243364426	5.79753184	7.686220365	7.535353148	7.4749227	8.659425121	4.360364277	5.396776011	7.04701482	4.874305166	7.646738698	6.653919873	8.503666755	6.597233189
alpha-actinin	4.377817853	4.993221467	6.953963599	7.726081889	7.074676686	8.406672716	4.963474124	5.902314812	6.246598103	4.327687364	6.879093079	6.651195236	8.501518762	6.407862567
Cytochrome C	0.613531653	4.347665656	6.849999259	7.231221181	8.278960467	8.74993645	4.49441561	5.966015097	4.989593185	5.587964989	5.718635616	6.923624611	6.948484044	6.365972428
Decorin-bovine	4.045268215	3.367371066	4.785550552	11.0049648	7.235631336	5.971313624	5.275752049	5.641835002	5.874551087	8.263410059	4.821199978	5.264536431	5.108942569	4.929790998
LKM1	9.055770483	6.019479534	0	0	8.929583903	6.676239195	9.128793448	8.91336816	8.6794801	8.053382903	5.34091827	8.555547772	8.45479279	8.126239845
SP100	3.587364991	4.57167681	5.469885976	5.677508242	6.665335917	6.975446766	5.078097423	5.378511623	6.016139703	5.335211682	5.237640195	6.681449265	6.132371199	6.125981654
A100	4.111031312	4.704318678	4.871843649	5.022367813	6.587515014	6.818134761	4.702103407	5.375734539	5.588264894	5.017476563	4.500164679	6.294436954	5.7977912	7.394634179
Collagen III	3.459431619	4.903520374	5.700994494	5.404630684	5.600210274	6.56270035	4.353323291	4.268284667	5.568336182	4.517905554	4.432959407	6.287065907	4.948600847	5.303780748
Genomic DNA	1.726831217	3.198494154	5.316869805	3.969933275	6.173926932	6.291124643	5.299757512	4.891419187	5.258895755	4.911691582	5.344828497	4.900625333	5.627606838	4.867896464
Phophatidylinositol	1.416839742	3.84899843	5.229972385	5.874305166	6.071462363	7.102763097	0	3.919340082	4.820689561	4.194559886	4.66106548	5.790772038	5.795974694	5.799864411
Nup62	3.459431619	3.770829046	2.124328135	5.014801602	5.327687364	8.421012856	3.427606173	3.375734539	4.787118983	3.882643049	4.253989266	5.788163657	4.815063017	4.884597921
Myelin basic protein	2.815575429	5.087887101	5.224966365	0	6.001351893	6.503507754	3.743084056	4.668459557	4.778734244	4.311067102	4.464668267	6.064581109	5.303415463	4.621758857
Heparin	0.286881148	3.824767853	4.76394266	4.991408467	6.313427266	6.412950846	3.963474124	4.305240966	4.61999983	5.055716264	4.145677455	6.46760555	5.668459557	5.402585758
Collagen I	0	4.289834465	4.555202634	5.41379715	6.341630009	5.953498063	3.498250868	3.777156666	2.976363636	4.734980523	4.432959407	6.421054947	5.040015679	4.521050737
FactorD	-0.395928676	2.23878686	3.926948248	3.847996907	5.282069075	5.173926932	3.589763487	3.790772038	2.742006211	4.580145484	4.626439137	4.927422429	3.068670811	6.185271906
Chondroitin Sulfate	1.454175893	2.700439718	4.077242999	4.206330648	4.862947248	6.012121673	2.176322773	2.924099886	3.842978832	3.71918344	3.420886575	5.142413438	4.454833907	4.313971371
Proteoglycan	0	0	5.762348816	4.166715445	5.182692298	6.9210078	0	3.584962501	4.416839742	4.711494907	4.91981677	4.552745937	4.123500664	4.148120631
Amyloid	0	0	3.469885976	4.346247774	4.857980995	5.780835002	0.687060688	3.13093087	2.976363636	2.313245852	4.432959407	4.60940039	3.835924074	4.39848719
Heperan Sulfate	0	-0.286304185	5.111448698	5.339137385	7.251056285	6.965437996	4.882153917	4.969012308	5.686780635	5.754085782	5.770829046	6.577881959	6.558420713	6.18646094
ssRNA	-5.64385619	5.474436043	7.202907418	7.42004442	7.492894667	8.501677982	4.275007047	5.049630768	6.03496399	5.64990282	8.980425232	7.268471823	7.771159296	6.907611763
Hemocyanin	-6.64385619	5.71259578	7.187846909	6.945209709	7.079698106	8.017031081	5.054848477	6.101397952	6.876148552	6.099715999	6.468094516	7.168722254	6.252665432	6.960233672
Sphingomyelin	2.289834465	2.944858446	3.553360503	3.22342255	3.527320608	4.390942773	2.689299161	2.981852653	-6.64385619	2.495695163	1.682573297	4.138323004	3.948600847	4.401903472
Collagen II	-5.64385619	2.944858446	4.493134922	3.821710215	4.575917361	5.656496371	0.097610797	-6.64385619	2.873813198	3.912649865	3.987320866	4.656496371	2.560714954	3.74092756
