# Supplementary material for: Autoimmunity and allergy control in adults submitted to complete thymectomy early in infancy
Source: PLoS One. 2017 Jul 7;12(7):e0180385. doi: 10.1371/journal.pone.0180385 (PMC5501530; doi:10.1371/journal.pone.0180385)
Supplement: S3 Table — Samples and antigens are in the same hierarchical order as shown in the corresponding heatmap figure. (XLS) [file pone.0180385.s003.xls]

## Sheet: IgM_heatmap_table
Antigen	Samples
	T5	H2	T6	H1	T1	H3	H7	H6	T4	H5	T3	T7	T2	H4
T1F1_GAMMA	9.092968509	9.121274482	9.403203802	9.907897125	6.290018847	8.281837321	8.173827019	8.004332843	8.015247774	8.231749192	8.575766127	8.573230601	8.762116233	8.77036657
Vitronectin	9.145448195	9.081882837	9.231989133	9.963112827	6.326249701	8.227230852	7.693277856	7.876946622	7.776235615	7.948425639	8.400879436	8.502951112	8.533290793	8.591447545
CENP-B	9.206452756	9.293057749	9.225737653	9.869161973	6.060263599	8.167669028	7.348462603	8.056800263	7.897845456	7.728804855	8.460046273	8.839172288	8.854494418	8.745203712
Nucleosome_antigen	8.756556323	9.332103701	8.969213819	9.392703807	6.727512087	8.062369999	7.569096095	7.781294135	7.784634846	8.055878915	8.720039	8.599578158	8.486191446	8.819827821
PL-7	9.16606263	9.035513944	9.368593763	9.605479518	6.761684194	8.17502552	7.640823345	8.208136793	7.556429415	7.932628157	8.378728358	8.498210969	8.230020436	8.707773243
Matrigel	8.997433554	8.928074173	9.54951516	9.658979049	6.344828497	8.258424702	7.483251485	7.925940096	7.651482282	8.067649472	7.847934288	8.284014345	8.258660248	8.532161085
b2-glycoprotein_I	9.165510018	9.283481972	9.976635719	9.597158683	6.384740587	8.350674037	7.674827832	8.350232021	7.918266959	8.346336433	7.945853468	8.633576519	8.31202071	8.675180802
ssDNA	8.814486336	9.223977549	9.359881307	9.724258033	6.201241771	8.562356919	7.540864216	8.117435318	8.748092193	8.228482022	8.321161459	8.290249291	9.257104934	8.247073033
complement_C8	9.790772038	9.680869344	9.933793912	10.51219725	6.835924074	8.750238013	8.079164742	8.283319907	8.187401564	8.353146825	8.8946359	8.932569106	9.071650062	9.100031515
Fibrinogen_IV	9.586426994	9.438521582	9.899583506	10.05876294	7.122258568	8.680570506	8.071569622	8.581049901	8.274168461	8.471472004	8.642593279	8.892148128	8.795000624	9.021757313
FactorB	9.490469851	9.440910683	9.58251837	10.28944258	6.72396805	8.401988775	7.953963599	8.129540618	7.874489611	8.263738675	8.79298546	8.704180323	8.731929925	9.064554165
LC1	9.780178844	9.808610293	9.235583472	10.25887221	6.833269621	8.731047439	7.480830584	8.680218852	8.012009901	8.24021891	8.70639241	9.117097605	8.837911714	9.264372223
EBNA1	9.291838353	9.210549592	9.566301445	9.99278259	6.492814573	9.273445954	8.307428525	8.276775798	8.163096138	8.182444015	8.686885661	8.950760003	8.864990857	8.823239844
Topoisomerase_I	8.895999319	8.770498721	9.147204925	9.372582151	6.451705665	7.812434047	7.163498732	7.945911978	7.415657274	7.813139851	7.999718196	8.15992178	8.014634253	8.460128207
La/SSB	9.057558579	8.639268346	9.037052702	9.20332353	6.514595715	7.614930648	7.341452107	7.934280594	7.49609479	7.654206378	8.132062678	8.153754679	7.884720013	8.522816894
Ro-52/SSA	8.725809309	8.666579084	9.10841991	9.307724502	6.568640195	8.023255352	7.59312964	7.943042224	7.884536871	7.926414608	8.166966449	8.337621902	8.169474089	8.46674946
Mitochondrial_antige	8.959799129	8.936991209	8.977423041	9.577598769	6.427773762	8.057991723	7.436544988	7.781031791	7.455573814	7.728464765	8.328540299	8.135863165	8.460128207	8.465321514
complement_C7	8.920650595	8.891510325	9.255429918	9.731268111	6.355967689	8.088364244	7.392660881	7.515147882	7.369466484	7.605257263	8.057721023	8.126188211	8.24859176	8.243745235
FactorH	8.734641886	9.096609748	8.909053017	9.271883169	5.622344723	8.495575253	7.859224162	7.331991778	7.284106911	7.301313274	7.912709736	8.008204497	8.118837278	8.348064185
SNRNP-C	8.360144765	8.223567353	8.755188032	8.765335832	6.36509759	7.607182337	7.583007527	7.61205756	8.166564822	7.922197848	8.130158673	8.207600067	8.246835588	8.29351763
Histone_H2B	8.679937467	8.445635671	9.206574854	8.987377718	5.895302621	7.723285505	6.981396032	7.607922067	7.922911406	7.822921305	7.963300713	7.913128768	8.027629592	8.105227584
LKM1	8.271696455	7.889047583	8.788457335	8.915640403	6.625416622	7.8008999	8.496414412	7.74819285	8.792172096	8.672071697	8.671187205	7.779128369	8.926533212	8.427103287
CENP-A	8.631104282	7.802322485	8.679867112	8.790348497	6.266411766	6.980596597	7.846618675	7.497452696	8.937638646	8.1094128	8.871936031	8.398358922	8.731454808	8.487438113
KU_P70/P80	8.176173149	7.901651324	8.272069859	8.952799478	5.599615349	7.145779337	6.877866923	6.714108112	6.685659877	7.114783447	7.216551869	7.266036894	7.342074668	7.585037639
PM/Scl-75	8.013908845	7.930027641	8.528454111	9.035431464	4.982765463	7.331812684	6.795065583	6.606146078	6.755421735	6.931683057	7.038699551	7.218490585	7.67093945	7.37086174
Elastin	7.868575655	7.817303476	8.476260162	8.313517964	5.48123435	7.093813673	6.349966747	6.901590992	6.80464733	6.934752371	6.957566416	7.184577849	7.357464033	7.237162149
BPI	7.903339604	7.880073254	8.34739991	8.632231857	5.441284272	7.109778429	6.539313931	6.769375049	6.588264894	6.868019977	6.98436149	7.192588722	7.115511897	7.355967689
M2	7.763013132	7.645514336	8.134374978	8.69950305	4.745775149	7.074355576	6.579693063	6.727920455	6.541174073	6.806581843	6.831370588	6.950818314	7.138118178	7.186064704
MDA5	7.589388985	7.699329526	8.081030652	8.296916207	4.484782623	6.980710829	6.475247047	6.247547807	6.461888664	6.554742322	6.905567519	6.974988112	7.057016965	7.21042783
Glycated_Albumin	8.128406829	7.968839561	8.019090285	8.765269521	4.677508242	7.001802243	6.454833907	6.544423562	6.882887553	6.621465834	6.980825052	6.964398632	7.454340425	7.302136235
GBM_disso	7.79824497	8.0918056	7.886976845	8.270248599	4.957450336	7.051915838	5.92243574	6.869624686	6.569703738	6.397802962	6.741197299	7.475895522	7.413204789	7.430201626
Histone-total	7.819348855	7.612942196	8.008764745	7.860217925	5.322288724	6.578938713	6.285217246	7.475247047	6.977394419	7.064581109	6.648321627	7.316869805	7.265849421	7.404886096
POLB	7.602810194	7.581953751	8.146390476	8.161283075	4.999549087	6.590063019	6.029232003	7.482928932	6.712458217	6.399854674	6.85237345	7.142821844	7.344118335	7.673132372
Chromatin	7.422148886	7.480103521	8.39373366	7.730028515	4.862451391	7.009996526	6.242030802	6.897845456	6.945326777	6.975905274	6.464504909	7.16711703	6.991861931	7.196823401
SmD2	7.244506551	7.093496795	7.819540461	7.687480667	4.951401292	7.730504103	6.410069692	6.932628157	6.683836787	6.700300991	6.601399391	6.795974694	6.900021467	7.166916252
SNRNP-A	7.508428653	7.276775798	8.598164188	7.836997109	5.938285792	7.035073997	6.296640945	7.073606041	7.145779337	7.198690586	6.479456935	7.178415874	6.964629667	7.049304033
Collagen_V	7.064473329	7.110613806	8.344650989	7.279935528	5.953265239	6.60659028	5.750070486	6.905086099	6.491211756	6.804905415	5.919340082	6.860838679	6.636189572	6.745371805
SmD3	6.736469582	6.841469999	7.228337712	7.216939821	5.226893814	8.945707185	5.648753033	6.411765185	6.372429792	6.653633311	6.355086762	6.304145941	6.527164193	6.414981143
Histone_H3	8.36509759	8.106327379	8.530640427	8.405694603	5.94673086	7.3323499	6.432959407	7.397032817	7.498410449	7.418189948	7.310340121	7.50517639	7.514911265	7.780375722
Histone_H2A	7.993108222	7.786465677	8.646990644	8.315466603	5.849498932	7.500164679	6.62058641	7.374517881	7.50191678	7.415741768	6.889716892	8.356231863	7.419538892	7.60940039
Histone_H1	8.104703578	7.797012978	8.278449458	8.896483781	6.559338848	7.579315938	7.016696878	7.120289725	8.093655243	7.776301424	7.504143652	7.893665572	7.991295079	7.477272565
Intrinsic_Factor	8.598982971	8.714176816	8.482565975	9.032293733	5.48188014	7.588564737	6.222070355	7.254934119	7.141187525	6.789729251	7.759555343	7.79363582	7.851936392	8.21465911
GP2	8.354690169	8.426180875	8.329975683	9.06010144	5.665335917	7.551746707	6.481072857	7.217618485	6.625124342	7.342785837	7.479699439	7.42768997	7.499845887	7.717333699
TPO	8.16032526	8.379594972	8.572700226	8.380504356	5.290571851	7.466056063	6.176522247	7.344473459	6.856612273	6.74443023	7.025582548	7.750271516	7.291493053	7.825594849
Prothrombin_protien	7.427606173	7.397118409	7.771819568	8.183635381	4.785027362	6.44625623	6.221297103	6.360715425	6.631249825	6.518220381	6.858727024	6.868019977	7.019034669	7.016919688
Muscarinic_receptor	7.476381688	7.458365598	7.705494158	8.297145552	4.381975479	6.503348735	6.279099802	6.271836493	6.444103818	6.536830005	6.834028535	6.573950084	7.213250062	6.956172844
Factor_I	7.198592373	7.402671021	7.715206994	7.918386234	4.341274184	6.798698597	6.450386479	6.099505617	6.077242999	6.098453246	6.551669815	6.766992617	6.903640874	6.860590409
Cardolipin	7.423494135	7.305149746	7.592681273	7.681027527	4.647890091	6.253800221	5.358607249	6.612352499	6.168722254	5.90833257	6.711219557	6.748863715	6.672849602	7.030446439
complement_C3a	7.09148828	7.214999019	7.311067102	7.76028749	4.437627248	6.315602457	5.814294058	6.277798821	6.274634403	6.372778017	6.586014083	6.644721547	6.713008392	6.932510053
Gliadin_IgG	7.554895775	7.077883864	7.573041204	7.636189572	4.303050085	5.821455119	6.726695004	6.872213144	5.997066545	6.156032499	6.6807463	6.475409193	6.561478892	6.754486698
Vimentin	7.266692856	7.141289724	7.644216818	8.043792871	4.682573297	6.423241996	5.848497755	5.898692073	6.019924261	6.092334311	6.453352954	6.481718719	6.729688713	6.714108112
Ribo_phasphoprotein_P0	7.160879862	7.010891706	7.206428335	8.070657661	4.705977902	6.024585638	5.610877199	5.948834426	5.750070486	6.050501697	6.409560655	6.305423389	6.506367093	6.493775408
SmD1	6.839455765	7.142004916	7.20662369	7.958146674	3.925049965	6.356848079	5.468257468	5.948834426	5.862203399	6.637204482	6.161081482	6.226315849	6.634012356	6.641256999
Collagen_IV	7.106536769	7.218490585	7.15936681	7.353940751	3.950468414	6.055282436	5.245267467	5.872582545	5.77267747	5.500164679	6.874796966	6.455984709	6.256255873	6.422737587
Factor_P	6.643134662	6.951168129	7.293333695	7.160779041	3.651912745	6.195741293	5.946964741	5.64096791	5.997744026	5.902556005	5.972233124	6.385431037	6.187846909	7.071784117
MPO	6.618385502	6.772545519	6.966245873	7.115927989	4.222650022	6.011450912	5.367021533	5.582254908	5.677226328	5.817623258	5.69265037	5.980710829	6.012568674	6.314333994
SNRNP-BB'	6.198297695	6.11997861	6.809414444	6.690417096	4.21490191	5.701271802	5.276124405	5.867402306	5.873567152	5.982537314	5.685099172	5.933336576	5.930737338	6.039357765
Collagen_VI	6.914444932	7.029232003	7.198690586	7.191799501	5.085764554	5.697940583	5.175923742	6.283366213	5.805292456	5.797012978	5.982993575	6.366671916	6.097821455	6.453023647
AGTR1	6.693208149	6.902194201	8.097663464	6.641256999	3.845991771	5.732540561	7.45112867	6.38663853	6.066950244	6.407352751	5.812241495	6.439290681	6.071247819	6.706116084
Nucleolin	5.90833257	6.256067125	6.971198645	6.306152852	3.705977902	5.93593114	5.204766751	5.564073256	5.704871964	5.781097381	4.98550043	5.724650272	5.546277132	5.763145958
PL-12	5.992768431	6.033643244	6.675110215	6.647458426	3.578938713	5.256633295	4.683696454	5.503348735	4.816087659	5.380937195	5.21451341	5.589463893	5.38024459	5.735792928
Alpha_Fodrin_SPTAN1	5.866413481	5.876025733	6.489125429	6.573798644	3.488000771	6.543650538	4.794415866	5.000901403	5.244887059	5.203201156	5.263410059	5.430954271	5.652486495	5.486392594
SmD	5.473462236	5.555202634	6.350850805	6.30103885	4.782408565	5.368419155	4.786073552	4.875288598	5.226123143	5.436961338	4.83541884	4.891419187	5.702934532	5.249445341
Histone_H4	5.997292408	5.782932705	6.266036894	5.965553435	4.589763487	5.059182199	3.748461233	5.078524445	5.114367025	5.259649121	4.852498299	5.113117036	5.315421316	5.541019153
Hemocyanin	6.59484709	6.631395354	6.202025845	6.9202933	4.074676686	5.737957106	3.288358562	5.435295216	5.424922088	4.872336288	5.567727963	6.165911939	5.968551603	6.176123271
Aggrecan	6.403778984	6.408372204	6.858229714	6.915759896	2.084064265	5.787902559	3.185866545	5.452529545	5.554281863	5.385085854	5.567727963	5.830610274	5.534808661	5.763677142
dsDNA	6.508428653	6.805679393	6.968897145	7.752681699	3.065227623	6.145677455	4.678635348	5.477677328	5.839959587	5.559185866	5.824767853	5.951168129	6.746178381	5.946964741
SRP54	6.273142859	6.389050488	6.570311124	6.622491152	0	5.22650853	4.999098034	5.420886575	5.486392594	5.593652558	5.647890091	5.766330131	5.699329526	6.124741692
Scl-70	7.882887553	7.700994494	8.269033146	8.190071575	6.009884589	0	6.342341397	6.994353437	6.626731151	6.904965719	6.858851324	7.178216662	6.895908465	7.359310317
TTG	10.02351874	9.954676159	10.3278333	10.86422484	7.397717411	9.355857603	8.732608394	8.989593185	8.551669815	9.046523801	9.080684309	9.240982089	9.189873965	9.620109832
TNFa	10.12595583	10.0364896	10.19161447	10.838873	7.290295375	9.034193701	8.631613619	8.778109992	8.311612098	8.74530457	9.22513512	9.241458871	9.450118372	9.481819609
complement_C6	9.737129015	9.817447386	10.0394126	10.69604599	7.025361072	8.954516227	8.983506695	8.671965586	8.471797127	8.66088727	9.079431448	8.949097156	9.239073383	9.445842554
Heparan_HSPG	9.699208047	9.731251138	10.03830173	10.2231329	7.246218046	8.66654358	8.514398461	8.739510606	8.367676837	8.715824748	9.220112257	9.194461392	9.202540161	9.535800251
Entaktin_EDTA	9.733456031	9.321386983	9.989720897	10.08945048	7.468094516	8.930885147	8.798082926	8.309794644	9.319039816	8.752313737	9.420465559	8.426600226	9.435545257	9.477738032
PM/Scl-100	10.32126295	10.07939145	10.1762729	10.51928242	7.746245575	8.935548146	8.819987442	9.247405391	9.121766609	9.17020049	9.806855689	9.701670339	9.478486512	9.915565715
Fibronectin	10.08884123	9.958639709	10.2673017	10.59941079	7.594025956	9.201535849	8.927126084	8.562738504	9.478405614	9.076949174	9.694549421	9.648627219	9.877069362	9.728056551
Sm/RNP	10.18841576	9.867541305	10.41812669	10.98707922	7.339850003	9.391157648	9.348661771	8.738159832	8.999661829	9.41850622	9.340094884	9.287897033	9.78767406	9.49771215
complement_C4	10.26987472	10.19564288	10.45898071	10.81255438	7.15936681	9.570121343	9.237496798	8.707082992	8.438417618	8.82365384	9.478304485	9.379226724	9.615225	9.709032102
Thyroglobulin	9.572719172	9.315262799	10.31207745	11.31199234	7.770234406	9.276799056	9.364878797	8.248117329	8.525481658	9.353874607	9.915237042	9.200408226	9.859938498	8.95474885
PCNA	10.4181794	10.27963379	10.65735418	11.27295048	8.047669251	9.557770014	9.301130331	8.889534384	8.830229967	9.288058585	9.550881431	9.628208565	9.59743806	9.88534557
Jo-1	10.41048315	10.26505239	10.58493432	11.11389841	7.955998553	9.515266176	9.052269156	9.243340622	8.80196697	9.216260837	9.613863116	9.607700188	9.716150678	9.845176387
Myosin	10.34561592	10.24278112	10.74992807	11.27455287	7.807998839	9.707945755	9.165133115	9.334653186	9.183982678	9.363083447	9.57680554	9.466586338	9.943935974	9.806098458
Myelin-associated_glycoprotein	10.23559544	10.35284899	10.52986974	11.18162438	7.370425867	9.436857262	9.246811841	8.986894407	8.778668546	9.26188336	9.566054038	9.596096556	9.892315125	9.835971431
complement_C3	10.60757999	10.50139934	10.76442379	11.34074584	7.778734244	9.486030507	8.81605565	9.224845814	8.92899204	9.271066115	9.830737021	9.761551232	9.832209636	10.01672473
complement_C3b	10.46544396	10.82066563	10.65114141	11.28788549	7.624539604	10.2726881	9.415995221	9.554512111	8.545427875	9.386789396	9.752949249	9.705407759	9.72331964	9.962823724
complement_C1q	10.94613137	10.76899479	10.919854	11.56962305	8.226412193	9.972505988	9.475307854	9.567138507	9.549765419	9.755455118	10.18077942	10.12925725	10.21236263	10.27641524
Peroxiredoxin_1	10.59169998	10.65340044	10.96121815	11.52033876	7.474679392	9.865996117	9.614636235	9.331521608	9.681080251	9.729654729	9.927244629	9.871812853	10.23248089	10.09737377
complement_C9	11.72442858	11.63774789	11.5426595	12.30040976	9.130673517	10.46210346	10.00261814	10.3133479	9.676873858	10.21916852	10.83139434	10.87040325	10.83471596	11.05343042
complement_C5	11.26390882	11.13355967	11.52522715	12.09499475	8.5794668	10.47851685	10.27192984	10.01224741	9.563100916	10.07940478	10.57430969	10.40602426	10.77038309	10.73792332
AQP4	13.51724862	13.25287532	13.36275616	14.0109153	10.98596998	12.33696117	12.68012653	12.34476471	11.53839751	12.46465295	12.89276858	12.69771475	12.75262317	13.06554909
CRP_antigen	13.42229608	12.55391003	13.08526497	13.5646211	10.42486961	12.12147848	11.90985184	12.19163914	11.10320256	11.91480368	12.50140431	12.55059529	12.23249888	12.81657771
Fibrinogen_S	12.65851945	12.58267595	12.67169364	13.21473954	9.760869614	11.67709857	11.49438561	11.55341331	11.14355541	11.42148105	11.963857	11.91518101	12.07615087	12.23579287
b2-microglobulin	12.67872117	12.34234418	12.08944055	12.69461906	10.3985727	11.08307372	10.99777225	11.48156233	10.72245749	10.80345309	11.63759847	11.82357821	11.49520047	12.04349215
alpha-actinin	5.750606505	5.54565954	6.397974049	5.367720513	3.028569152	4.707082992	3.489286023	5.113117036	4.703765179	5.303415463	3.725741157	5.363171077	4.655351829	5.100557221
Ribo_phasphoprotein_P2	5.106850796	5.600210274	6.325530332	5.906890596	3	4.988684687	3.361768359	4.930737338	4.713695815	4.970393538	4.247168	5.087887101	4.897240426	4.904484098
Cytochrome_C	4.416164165	5.27686883	6.519321735	5.782670659	2.459431619	3.745237332	3.288358562	5.173926932	4.64731451	5.069530325	4.329123596	4.565597176	4.608809243	4.77452353
SP100	4.868884273	4.857980995	5.469885976	5.64731451	2.897240426	4.230356745	3.475084883	5.678353654	4.424922088	5.173127433	4.007195501	4.196134881	4.632268215	4.615298579
gP210	5.49057013	5.510012465	6.108315355	6.23227701	1.459431619	4.745237332	4.102658131	4.121844298	4.540399306	4.397118409	4.639232163	4.915042791	5.193771743	5.048323387
Sm	4.938756261	5.622930351	5.891419187	5.613531653	2.09423607	5.088311236	3.651912745	4.023255352	4.739848103	4.388189537	4.523561956	4.950468414	4.794935663	4.843983844
Heperan_Sulfate	5.572283367	6.98982022	6.059614856	6.165309016	2.927896454	5.158660175	3.914564523	4.410748128	4.754353072	4.489286023	4.081510068	4.22650853	5.273888824	4.901108243
Laminin	5.911451912	4.978653265	5.859721129	5.529508641	2.596935142	3.759155834	5.98230913	3.879705766	5.311067102	4.388189537	4.743622676	4.025914699	4.500802053	4.700994494
DGPS	5.237640195	5.757823336	5.782408565	4.938285792	3.386810946	4.77925972	2.545968369	5.175923742	3.607626221	4.230356745	3.0721058	5.717539343	3.909773104	5.216066783
PR3	4.075532631	4.813011549	5.613236955	5.3172317	2.545968369	4.405311683	3.517275693	3.941106311	3.884597921	6.949534933	3.385431037	4.339137385	3.987320866	4.351910961
Ro-60/SSA	4.537917249	4.813011549	5.148120631	5.473137488	2.459431619	8.710599828	3.715893371	3.35614381	3.969012308	4.129283017	3.814550423	4.196134881	4.161081482	4.489928219
A100	5.898933872	5.294253136	5.653919873	5.117695043	3.50589093	3.979110755	3.418189948	0	3.816599707	4.116863758	3.780310099	4.181897643	5.116863758	5.19061486
Collagen_III	4	4.659353759	5.096346199	4.7473874	2.114367025	3.568032105	3.700439718	3.464668267	3.836934011	3.710393192	4.46139759	3.887525271	3.64731451	3.788685711
Myelin_basic_protein	3.454175893	4.114367025	5.022367813	4.675251386	0.879705766	3.428946345	3.012568674	3.077242999	3.682573297	3.72900887	2.724650272	3.625270489	3.967168608	3.435628594
FactorD	3.528571319	4.904965719	4.687620632	3.805292456	0	2.851998837	1.959770155	4.422905743	3.023255352	3.930737338	2.587364991	3.558267634	3.285402219	3.836934011
Proteoglycan	4.95373085	5.247547807	5.128458384	5.553974808	2.485426827	4.334139179	1.150559677	3.991861931	3.5360529	3.629939409	4.379898164	4.512226887	4.28169825	4.257764969
Ribo_phasphoprotein_P1	5.117695043	5.41040895	5.493455201	5.470536865	0	4.183486514	0	3.001802243	2.733354341	3.436961338	3.939226578	4.249445341	4.232660757	4.271276259
Genomic_DNA	3.537296067	4.618238656	4.23878686	4.460742564	1.333423734	2.560714954	0.014355293	2.618238656	3.008988783	3.215678597	2.853995647	2.933572638	3.746312766	2.794935663
Decorin-bovine	3.319039816	3.026800059	3.819668183	3.166715445	0.765534746	1.855989697	1.150559677	1.98550043	2.901108243	2.480265122	2.229587923	2.272023189	2.671293372	2.767654798
Collagen_I	3.019701914	3.311793718	5.427270935	3.631104282	1.773996325	6.087250665	0.275007047	2.865918815	1.959770155	3.586164246	0.90303827	3.883620816	1.641546029	0.933572638
Heparin	3.963474124	0	4.683134985	4.452200049	1.867896464	4.977737849	1.835924074	2.865918815	2.98550043	3.54225805	1.422233001	0	2.843983844	2.767654798
Mi-2	4.812498225	5.063502942	5.578636862	5.831623937	0.871843649	4.271276259	3.85698569	-6.64385619	4.161887682	4.038260575	4.385431037	4.517905554	4.374343989	4.463360886
Sphingomyelin	2.042644337	2.049630768	3.669026766	1.189033824	1.195347598	2.100977648	-0.577766999	1.201633861	1.646162657	2.214124805	2.007195501	2.070389328	1.871843649	1.875780063
Phophatidylinositol	2.767654798	3.365972428	4.427606173	1.50589093	0	0	0	0.389566812	1.655351829	2.214124805	0	1.541019153	0.713695815	1.735522177
Amyloid	1.389566812	6.854494418	3.793895883	2.601696516	0	0.097610797	-0.577766999	1.735522177	2.298658316	2.214124805	-0.321928095	2.61117238	2.021479727	1.709290636
Chondroitin_Sulfate_	2.389566812	2.634593268	4.507160349	2.924099886	3.518535139	2.269033146	-6.64385619	1.735522177	2.839959587	2.684818738	1.007195501	3.255500733	2.160274831	2.516015147
SNRNP-68	4.537917249	4.14974712	5.100136671	4.772941338	3.301587647	-6.64385619	3.185866545	3.965322548	3.969012308	4.295723025	3.592158002	3.61117238	3.830863757	3.87774425
Nup62	3.792855352	3.196921734	4.352617299	3.812498225	1.195347598	-6.64385619	-6.64385619	3.493134922	3.008988783	3.099295204	2.007195501	2.070389328	2.788685711	2.87774425
Collagen_II	-6.64385619	-6.64385619	4.084064265	1.599317794	0.454175893	0.687060688	-6.64385619	-6.64385619	-5.64385619	-6.64385619	-6.64385619	-6.64385619	-6.64385619	-6.64385619
