# Supplementary material for: Autoimmunity and allergy control in adults submitted to complete thymectomy early in infancy
Source: PLoS One. 2017 Jul 7;12(7):e0180385. doi: 10.1371/journal.pone.0180385 (PMC5501530; doi:10.1371/journal.pone.0180385)
Supplement: S4 Table — Samples and antigens are in the same hierarchical order as shown in the corresponding heatmap figure. (XLS) [file pone.0180385.s004.xls]

## Sheet: IgE_heatmap_table
Antigen ID	T4	T1	T6	T2	C3	C5	C7	C1	T7	C6	C2	T5	T3	C4
complement C9	0	5.20945	6.02392	6.71012	5.72928	5.82731	6.22419	6.16993	7.19417	7.32391	7.53931	7.48599	7.8885	7.74153
complement C8	0	3.94298	3.67356	5.74766	5.81762	5.58616	6.24698	6.35755	6.22901	6.96232	6.33789	6.76752	7.5935	7.44228
complement C6	0	3.08576	6.29719	3.21101	5.92148	6.43863	6.69167	5.59753	5.13627	6.7305	6.4872	7.05344	7.07339	7.10633
Matrigel	6.57667	5.98459	5.24451	5.71425	6.02636	5.0993	6.35138	5.48317	6.74039	6.72479	6.58796	6.6844	7.04221	7.4641
complement C7	3.58015	5.91385	5.14771	6.29902	6.84987	6.08151	6.1235	5.62264	6.59962	6.3036	6.22419	6.94813	7.19091	6.54905
complement C5	6.40054	0	4.86938	5.62965	5.142	5.44261	5.7926	5.70791	6.01837	6.17832	6.81596	6.72738	7.43204	7.18438
Glycated Albumin	3.34199	0	5.04002	5.50208	5.44029	3.71809	4.4121	6.51112	3.03914	4.43429	6.64631	8.59701	5.76818	4.98959
Factor P	0	0	0	-2.32193	4.44956	4.20477	4.86096	2.67807	5.44427	5.38059	5.63517	5.54689	5.6017	6.01436
b2-glycoprotein I	0	0	0	0	3.9364	4.10852	0	4.57046	7.40378	5.8515	5.15583	6.48317	1.46989	6.77742
Fibrinogen IV	0	0	0	2.79494	0	5.63459	2.7866	3.87774	8.52662	5.36212	6.10245	5.4192	6.11562	6.62147
Histone H4	0	3.7126	3.77821	0	4.97957	8.1634	3.86691	4.3147	7.99746	7.39832	5.24565	6.10622	5.35226	5.14364
Heperan Sulfate	0.722466	0	3.80323	0	0	7.82807	8.13576	4.39094	2.9222	4.64731	7.34625	4.72465	4.35544	6.51491
Factor I	0	0	1.39506	0	0	1.28688	4.50208	4.76182	4.84549	6.37921	5.05745	5.5435	6.16651	6.1819
Histone-total	0	0	0	0	0	0	6.26191	6.19279	4.92315	4.80426	5.07682	5.24031	4.82883	5.94813
alpha-actinin	0	4.34412	2.32481	1.18269	0	2.57531	3.94392	4.15299	5.3978	4.78607	3.27947	4.9814	4.8334	3.87283
Hemocyanin	0	2.98732	0	5.4545	0	0	5.30961	0	5.99413	5.9331	5.26791	6.4793	6.34447	6.0387
complement C3a	0	0	0	3.78764	3.22342	3.07039	4.4489	4.11437	0	5.40599	4.89433	7.79876	5.77083	6.2317
complement C3	0	0	0	2.15381	0	3.03386	4.11437	5.42861	0	5.5659	5.6851	5.97338	7.78228	6.8416
FactorH	0	0	2.85599	3.61824	1.63227	5.00045	2.83188	2.14405	3.39094	5.93381	5.2555	6.00966	6.54859	6.4165
Histone H3	1.3505	0	0	2.51096	8.01413	3.10769	0	2.62761	4.2149	2.86592	5.21179	5.4002	5.17513	6.99084
complement C3b	0	0	1.52607	5.0237	4.26003	0	0	0	4.12598	5.18309	5.69125	5.50875	6.31723	6.27687
Thyroglobulin	0	4.43095	0	0	2.97453	5.09677	0	0	5.68285	5.64847	6.56071	6.18745	6.40905	6.65464
Fibronectin	0	0	0	0	0	4.75275	0	0	4.0063	0.956057	5.81404	5.69432	6.11437	5.25172
U1-snRNP-C	0	6.39523	0	4.11103	0	0	0	0	4.8334	5.53045	2.9279	1.76129	6.34287	6.02746
Elastin	4.48349	4.05224	0	4.19377	0	0	0	0	3.95977	0	4.70432	3.24031	6.06437	5.84574
DGPS	6.07532	3.49057	0	0	0	0	0	5.02326	4.10769	6.11124	5.11853	3.38128	4.72629	5.85599
BPI	0	4.32121	2.79077	2.46467	0.669027	0	2.29572	1.22651	3.24336	0	0	4.27501	5.14323	4.6837
Chondroitin Sulfate	0	1.50589	-1.05889	0	2.67807	0	0	0	4.47314	0.0426443	0.941106	3.854	3.44361	3.43563
